# Supplementary material for: COMT Genetic Variants and BDNF Level Associations with Cannabinoid Plasma Exposure: A Preliminary Study
Source: J Xenobiot. 2025 May 7;15(3):66. doi: 10.3390/jox15030066 (PMC12101174; doi:10.3390/jox15030066)
Supplement: Supplementary file 1 [file jox-15-00066-s001.zip]

Archive with 1 entries (1 files):
- jox-3515309-supplementary.pdf
